# Supplementary material for: Association Between Dietary Soy Isoflavones Intake and the Risk of Hyperemesis Gravidarum: A Cross-Sectional Study in Chinese Pregnant Women
Source: Nutrients. 2025 Apr 7;17(7):1282. doi: 10.3390/nu17071282 (PMC11990840; doi:10.3390/nu17071282)
Supplement: Supplementary file 1 [file nutrients-17-01282-s001.zip]

Archive with 1 entries (1 files):
- nutrients-3552914-supplementary.pdf
